# Supplementary material for: Modeling and Experimental Validation of a Bionic Underwater Robot with Undulating and Flapping Composite Propulsion
Source: Biomimetics (Basel). 2025 Oct 9;10(10):678. doi: 10.3390/biomimetics10100678 (PMC12561470; doi:10.3390/biomimetics10100678)
Supplement: Supplementary file 1 [file biomimetics-10-00678-s001.zip]

Archive with 2 entries (2 files):
- experiment_video_720P.mp4
- simulation_animation.mp4
